# Supplementary material for: Daily Administration of Agmatine Reduced Anxiety-like Behaviors and Neural Responses in the Brains of Male Mice with Persistent Inflammation in the Craniofacial Region
Source: Nutrients. 2025 May 28;17(11):1848. doi: 10.3390/nu17111848 (PMC12158226; doi:10.3390/nu17111848)
Supplement: Supplementary file 1 [file nutrients-17-01848-s001.zip]

Archive with 1 entries (1 files):
- nutrients-3636230-supplementary.pdf
